# Supplementary material for: A Superior Corrosion Protection of Mg Alloy via Smart Nontoxic Hybrid Inhibitor-Containing Coatings
Source: Molecules. 2023 Mar 10;28(6):2538. doi: 10.3390/molecules28062538 (PMC10056050; doi:10.3390/molecules28062538)
Supplement: Supplementary file 1 [file molecules-28-02538-s001.zip]

Archive with 1 entries (1 files):
- molecules-2252930-supplementary.pdf
